# Supplementary material for: Population-based sequencing of Mycobacterium tuberculosis reveals how current population dynamics are shaped by past epidemics
Source: eLife. 2022 Jul 26;11:e76605. doi: 10.7554/eLife.76605 (PMC9323001; doi:10.7554/eLife.76605)
Supplement: Supplementary file 2. [file elife-76605-supp2.zip]

Archive with 1 entries (1 files):
- Supplementary_File2.xml
