# Supplementary material for: Population-based sequencing of Mycobacterium tuberculosis reveals how current population dynamics are shaped by past epidemics
Source: eLife. 2022 Jul 26;11:e76605. doi: 10.7554/eLife.76605 (PMC9323001; doi:10.7554/eLife.76605)
Supplement: Supplementary file 2. [file elife-76605-supp2.zip › Supplementary_File2.xml]

<?xml version="1.0" encoding="UTF-8" standalone="no"?><beast beautitemplate='Standard' beautistatus='' namespace="beast.core:beast.evolution.alignment:beast.evolution.tree.coalescent:beast.core.util:beast.evolution.nuc:beast.evolution.operators:beast.evolution.sitemodel:beast.evolution.substitutionmodel:beast.evolution.likelihood" required="BEAST v2.5.1" version="2.5">


    <data
id="valencia_alldata_node2_run_align_noresis_snpsites_20012020"
name="alignment">


<!-- alignment goes here -->
                    </data>


    


<map name="Uniform" >beast.math.distributions.Uniform</map>
<map name="Exponential" >beast.math.distributions.Exponential</map>
<map name="LogNormal" >beast.math.distributions.LogNormalDistributionModel</map>
<map name="Normal" >beast.math.distributions.Normal</map>
<map name="Beta" >beast.math.distributions.Beta</map>
<map name="Gamma" >beast.math.distributions.Gamma</map>
<map name="LaplaceDistribution" >beast.math.distributions.LaplaceDistribution</map>
<map name="prior" >beast.math.distributions.Prior</map>
<map name="InverseGamma" >beast.math.distributions.InverseGamma</map>
<map name="OneOnX" >beast.math.distributions.OneOnX</map>


<run id="mcmc" spec="MCMC" chainLength="10000000">
    <state id="state" storeEvery="5000">
        <tree id="Tree.t:valencia_alldata_node2_run_align_noresis_snpsites_20012020" name="stateNode">
            <trait id="dateTrait.t:valencia_alldata_node2_run_align_noresis_snpsites_20012020" spec="beast.evolution.tree.TraitSet" dateFormat="dd-M-yyyy" traitname="date">

<!-- tip dates go here -->

                <taxa id="TaxonSet.valencia_alldata_node2_run_align_noresis_snpsites_20012020" spec="TaxonSet">
                    <alignment idref="valencia_alldata_node2_run_align_noresis_snpsites_20012020"/>
                </taxa>
            </trait>
            <taxonset idref="TaxonSet.valencia_alldata_node2_run_align_noresis_snpsites_20012020"/>
        </tree>
        <parameter id="clockRate.c:valencia_alldata_node2_run_align_noresis_snpsites_20012020" lower="8.9E-6" name="stateNode" upper="1.83E-5">1.36E-5</parameter> <!-- clock rate was adjusted to the alignment length as follow; alignment_lenght=14910, clock rate= 4.6E-8 (Bos et al. 2014); TB full genome = 4411532; adjusted clock rate = 4.6e-8*4411532/14910 = 1.63E-5, the value indicated as parameter-->


        <parameter id="gammaShape.s:valencia_alldata_node2_run_align_noresis_snpsites_20012020" name="stateNode">1.0</parameter>
        <parameter id="freqParameter.s:valencia_alldata_node2_run_align_noresis_snpsites_20012020" dimension="4" lower="0.0" name="stateNode" upper="1.0">0.25</parameter>
        <parameter id="rateAC.s:valencia_alldata_node2_run_align_noresis_snpsites_20012020" lower="0.0" name="stateNode">1.0</parameter>
        <parameter id="rateAG.s:valencia_alldata_node2_run_align_noresis_snpsites_20012020" lower="0.0" name="stateNode">1.0</parameter>
        <parameter id="rateAT.s:valencia_alldata_node2_run_align_noresis_snpsites_20012020" lower="0.0" name="stateNode">1.0</parameter>
        <parameter id="rateCG.s:valencia_alldata_node2_run_align_noresis_snpsites_20012020" lower="0.0" name="stateNode">1.0</parameter>
        <parameter id="rateGT.s:valencia_alldata_node2_run_align_noresis_snpsites_20012020" lower="0.0" name="stateNode">1.0</parameter>
        <parameter id="popSize.t:valencia_alldata_node2_run_align_noresis_snpsites_20012020" name="stateNode">0.3</parameter>
    </state>

    <init id="RAxML_bipartitions_valencia_alldata_node2_noresis_snpsites_20012020_rooted.nwk" spec="beast.util.TreeParser" IsLabelledNewick="true" estimate="false" initial="@Tree.t:valencia_alldata_node2_run_align_noresis_snpsites_20012020" newick="PASTE TREE HERE IF YOU WANT TO USE AN INITIAL TREE" taxa="@valencia_alldata_node2_run_align_noresis_snpsites_20012020"/>

    <distribution id="posterior" spec="util.CompoundDistribution">
        <distribution id="prior" spec="util.CompoundDistribution">
            <distribution id="CoalescentConstant.t:valencia_alldata_node2_run_align_noresis_snpsites_20012020" spec="Coalescent">
                <populationModel id="ConstantPopulation.t:valencia_alldata_node2_run_align_noresis_snpsites_20012020" spec="ConstantPopulation" popSize="@popSize.t:valencia_alldata_node2_run_align_noresis_snpsites_20012020"/>
                <treeIntervals id="TreeIntervals.t:valencia_alldata_node2_run_align_noresis_snpsites_20012020" spec="TreeIntervals" tree="@Tree.t:valencia_alldata_node2_run_align_noresis_snpsites_20012020"/>
            </distribution>
            <prior id="ClockPrior.c:valencia_alldata_node2_run_align_noresis_snpsites_20012020" name="distribution" x="@clockRate.c:valencia_alldata_node2_run_align_noresis_snpsites_20012020">
                <LogNormal id="LogNormalDistributionModel.0" meanInRealSpace="true" name="distr">
                    <parameter id="RealParameter.13" estimate="false" name="M">1.4</parameter>
                    <parameter id="RealParameter.14" estimate="false" lower="0.0" name="S" upper="5.0">0.2</parameter>
                </LogNormal>
            </prior>
            <prior id="GammaShapePrior.s:valencia_alldata_node2_run_align_noresis_snpsites_20012020" name="distribution" x="@gammaShape.s:valencia_alldata_node2_run_align_noresis_snpsites_20012020">
                <Exponential id="Exponential.0" name="distr">
                    <parameter id="RealParameter.0" estimate="false" name="mean">1.0</parameter>
                </Exponential>
            </prior>
            <prior id="PopSizePrior.t:valencia_alldata_node2_run_align_noresis_snpsites_20012020" name="distribution" x="@popSize.t:valencia_alldata_node2_run_align_noresis_snpsites_20012020">
                <OneOnX id="OneOnX.1" name="distr"/>
            </prior>
            <prior id="RateACPrior.s:valencia_alldata_node2_run_align_noresis_snpsites_20012020" name="distribution" x="@rateAC.s:valencia_alldata_node2_run_align_noresis_snpsites_20012020">
                <Gamma id="Gamma.0" name="distr">
                    <parameter id="RealParameter.1" estimate="false" name="alpha">0.05</parameter>
                    <parameter id="RealParameter.2" estimate="false" name="beta">10.0</parameter>
                </Gamma>
            </prior>
            <prior id="RateAGPrior.s:valencia_alldata_node2_run_align_noresis_snpsites_20012020" name="distribution" x="@rateAG.s:valencia_alldata_node2_run_align_noresis_snpsites_20012020">
                <Gamma id="Gamma.1" name="distr">
                    <parameter id="RealParameter.3" estimate="false" name="alpha">0.05</parameter>
                    <parameter id="RealParameter.4" estimate="false" name="beta">20.0</parameter>
                </Gamma>
            </prior>
            <prior id="RateATPrior.s:valencia_alldata_node2_run_align_noresis_snpsites_20012020" name="distribution" x="@rateAT.s:valencia_alldata_node2_run_align_noresis_snpsites_20012020">
                <Gamma id="Gamma.2" name="distr">
                    <parameter id="RealParameter.5" estimate="false" name="alpha">0.05</parameter>
                    <parameter id="RealParameter.6" estimate="false" name="beta">10.0</parameter>
                </Gamma>
            </prior>
            <prior id="RateCGPrior.s:valencia_alldata_node2_run_align_noresis_snpsites_20012020" name="distribution" x="@rateCG.s:valencia_alldata_node2_run_align_noresis_snpsites_20012020">
                <Gamma id="Gamma.3" name="distr">
                    <parameter id="RealParameter.7" estimate="false" name="alpha">0.05</parameter>
                    <parameter id="RealParameter.8" estimate="false" name="beta">10.0</parameter>
                </Gamma>
            </prior>
            <prior id="RateGTPrior.s:valencia_alldata_node2_run_align_noresis_snpsites_20012020" name="distribution" x="@rateGT.s:valencia_alldata_node2_run_align_noresis_snpsites_20012020">
                <Gamma id="Gamma.5" name="distr">
                    <parameter id="RealParameter.11" estimate="false" name="alpha">0.05</parameter>
                    <parameter id="RealParameter.12" estimate="false" name="beta">10.0</parameter>
                </Gamma>
            </prior>
            <distribution id="GC.prior" spec="beast.math.distributions.MRCAPrior" monophyletic="true" tree="@Tree.t:valencia_alldata_node2_run_align_noresis_snpsites_20012020">
                <taxonset id="GC" spec="TaxonSet">
                    <taxon id="GC076_LIBERIA_1993" spec="Taxon"/>
                    <taxon id="HN019_2007" spec="Taxon"/>
                </taxonset>
                <Normal id="Normal.0" name="distr">
                    <parameter id="RealParameter.15" estimate="false" name="mean">1993.0</parameter>
                    <parameter id="RealParameter.16" estimate="false" name="sigma">2.0</parameter>
                </Normal>
            </distribution>
            <distribution id="M1.prior" spec="beast.math.distributions.MRCAPrior" tipsonly="true" tree="@Tree.t:valencia_alldata_node2_run_align_noresis_snpsites_20012020">
                <taxonset id="M1" spec="TaxonSet">
                    <taxon id="Bos_SRR1238557_1100" spec="Taxon"/>
                </taxonset>
                <Normal id="Normal.1" name="distr">
                    <parameter id="RealParameter.17" estimate="false" name="mean">1120.0</parameter>
                    <parameter id="RealParameter.18" estimate="false" name="sigma">55.0</parameter>
                </Normal>
            </distribution>
            <distribution id="M2.prior" spec="beast.math.distributions.MRCAPrior" tipsonly="true" tree="@Tree.t:valencia_alldata_node2_run_align_noresis_snpsites_20012020">
                <taxonset id="M2" spec="TaxonSet">
                    <taxon id="Bos_SRR1238558_1100" spec="Taxon"/>
                </taxonset>
                <Normal id="Normal.2" name="distr">
                    <parameter id="RealParameter.19" estimate="false" name="mean">1126.0</parameter>
                    <parameter id="RealParameter.20" estimate="false" name="sigma">60.0</parameter>
                </Normal>
            </distribution>
            <distribution id="M3.prior" spec="beast.math.distributions.MRCAPrior" tipsonly="true" tree="@Tree.t:valencia_alldata_node2_run_align_noresis_snpsites_20012020">
                <taxonset id="M3" spec="TaxonSet">
                    <taxon id="Bos_SRR1238559_1200" spec="Taxon"/>
                </taxonset>
                <Normal id="Normal.3" name="distr">
                    <parameter id="RealParameter.21" estimate="false" name="mean">1212.0</parameter>
                    <parameter id="RealParameter.22" estimate="false" name="sigma">29.0</parameter>
                </Normal>
            </distribution>
        </distribution>
        <distribution id="likelihood" spec="util.CompoundDistribution" useThreads="true">
            <distribution id="treeLikelihood.valencia_alldata_node2_run_align_noresis_snpsites_20012020" spec="ThreadedTreeLikelihood" data="@valencia_alldata_node2_run_align_noresis_snpsites_20012020" tree="@Tree.t:valencia_alldata_node2_run_align_noresis_snpsites_20012020">
                <siteModel id="SiteModel.s:valencia_alldata_node2_run_align_noresis_snpsites_20012020" spec="SiteModel" gammaCategoryCount="4" shape="@gammaShape.s:valencia_alldata_node2_run_align_noresis_snpsites_20012020">
                    <parameter id="mutationRate.s:valencia_alldata_node2_run_align_noresis_snpsites_20012020" estimate="false" name="mutationRate">1.0</parameter>
                    <parameter id="proportionInvariant.s:valencia_alldata_node2_run_align_noresis_snpsites_20012020" estimate="false" lower="0.0" name="proportionInvariant" upper="1.0">0.0</parameter>
                    <substModel id="gtr.s:valencia_alldata_node2_run_align_noresis_snpsites_20012020" spec="GTR" rateAC="@rateAC.s:valencia_alldata_node2_run_align_noresis_snpsites_20012020" rateAG="@rateAG.s:valencia_alldata_node2_run_align_noresis_snpsites_20012020" rateAT="@rateAT.s:valencia_alldata_node2_run_align_noresis_snpsites_20012020" rateCG="@rateCG.s:valencia_alldata_node2_run_align_noresis_snpsites_20012020" rateGT="@rateGT.s:valencia_alldata_node2_run_align_noresis_snpsites_20012020">
                        <parameter id="rateCT.s:valencia_alldata_node2_run_align_noresis_snpsites_20012020" estimate="false" lower="0.0" name="rateCT">1.0</parameter>
                        <frequencies id="estimatedFreqs.s:valencia_alldata_node2_run_align_noresis_snpsites_20012020" spec="Frequencies" frequencies="@freqParameter.s:valencia_alldata_node2_run_align_noresis_snpsites_20012020"/>
                    </substModel>
                </siteModel>
                <branchRateModel id="StrictClock.c:valencia_alldata_node2_run_align_noresis_snpsites_20012020" spec="beast.evolution.branchratemodel.StrictClockModel" clock.rate="@clockRate.c:valencia_alldata_node2_run_align_noresis_snpsites_20012020"/>
            </distribution>
        </distribution>
    </distribution>

    <operator id="StrictClockRateScaler.c:valencia_alldata_node2_run_align_noresis_snpsites_20012020" spec="ScaleOperator" parameter="@clockRate.c:valencia_alldata_node2_run_align_noresis_snpsites_20012020" scaleFactor="0.75" weight="3.0"/>

    <operator id="strictClockUpDownOperator.c:valencia_alldata_node2_run_align_noresis_snpsites_20012020" spec="UpDownOperator" scaleFactor="0.75" weight="3.0">
        <up idref="clockRate.c:valencia_alldata_node2_run_align_noresis_snpsites_20012020"/>
        <down idref="Tree.t:valencia_alldata_node2_run_align_noresis_snpsites_20012020"/>
    </operator>

    <operator id="gammaShapeScaler.s:valencia_alldata_node2_run_align_noresis_snpsites_20012020" spec="ScaleOperator" parameter="@gammaShape.s:valencia_alldata_node2_run_align_noresis_snpsites_20012020" scaleFactor="0.5" weight="0.1"/>

    <operator id="FrequenciesExchanger.s:valencia_alldata_node2_run_align_noresis_snpsites_20012020" spec="DeltaExchangeOperator" delta="0.01" weight="0.1">
        <parameter idref="freqParameter.s:valencia_alldata_node2_run_align_noresis_snpsites_20012020"/>
    </operator>

    <operator id="RateACScaler.s:valencia_alldata_node2_run_align_noresis_snpsites_20012020" spec="ScaleOperator" parameter="@rateAC.s:valencia_alldata_node2_run_align_noresis_snpsites_20012020" scaleFactor="0.5" weight="0.1"/>

    <operator id="RateAGScaler.s:valencia_alldata_node2_run_align_noresis_snpsites_20012020" spec="ScaleOperator" parameter="@rateAG.s:valencia_alldata_node2_run_align_noresis_snpsites_20012020" scaleFactor="0.5" weight="0.1"/>

    <operator id="RateATScaler.s:valencia_alldata_node2_run_align_noresis_snpsites_20012020" spec="ScaleOperator" parameter="@rateAT.s:valencia_alldata_node2_run_align_noresis_snpsites_20012020" scaleFactor="0.5" weight="0.1"/>

    <operator id="RateCGScaler.s:valencia_alldata_node2_run_align_noresis_snpsites_20012020" spec="ScaleOperator" parameter="@rateCG.s:valencia_alldata_node2_run_align_noresis_snpsites_20012020" scaleFactor="0.5" weight="0.1"/>

    <operator id="RateGTScaler.s:valencia_alldata_node2_run_align_noresis_snpsites_20012020" spec="ScaleOperator" parameter="@rateGT.s:valencia_alldata_node2_run_align_noresis_snpsites_20012020" scaleFactor="0.5" weight="0.1"/>

    <operator id="CoalescentConstantTreeScaler.t:valencia_alldata_node2_run_align_noresis_snpsites_20012020" spec="ScaleOperator" scaleFactor="0.5" tree="@Tree.t:valencia_alldata_node2_run_align_noresis_snpsites_20012020" weight="3.0"/>

    <operator id="CoalescentConstantTreeRootScaler.t:valencia_alldata_node2_run_align_noresis_snpsites_20012020" spec="ScaleOperator" rootOnly="true" scaleFactor="0.5" tree="@Tree.t:valencia_alldata_node2_run_align_noresis_snpsites_20012020" weight="3.0"/>

    <operator id="CoalescentConstantUniformOperator.t:valencia_alldata_node2_run_align_noresis_snpsites_20012020" spec="Uniform" tree="@Tree.t:valencia_alldata_node2_run_align_noresis_snpsites_20012020" weight="30.0"/>

    <operator id="CoalescentConstantSubtreeSlide.t:valencia_alldata_node2_run_align_noresis_snpsites_20012020" spec="SubtreeSlide" tree="@Tree.t:valencia_alldata_node2_run_align_noresis_snpsites_20012020" weight="15.0"/>

    <operator id="CoalescentConstantNarrow.t:valencia_alldata_node2_run_align_noresis_snpsites_20012020" spec="Exchange" tree="@Tree.t:valencia_alldata_node2_run_align_noresis_snpsites_20012020" weight="15.0"/>

    <operator id="CoalescentConstantWide.t:valencia_alldata_node2_run_align_noresis_snpsites_20012020" spec="Exchange" isNarrow="false" tree="@Tree.t:valencia_alldata_node2_run_align_noresis_snpsites_20012020" weight="3.0"/>

    <operator id="CoalescentConstantWilsonBalding.t:valencia_alldata_node2_run_align_noresis_snpsites_20012020" spec="WilsonBalding" tree="@Tree.t:valencia_alldata_node2_run_align_noresis_snpsites_20012020" weight="3.0"/>

    <operator id="PopSizeScaler.t:valencia_alldata_node2_run_align_noresis_snpsites_20012020" spec="ScaleOperator" parameter="@popSize.t:valencia_alldata_node2_run_align_noresis_snpsites_20012020" scaleFactor="0.75" weight="3.0"/>

    <operator id="tipDatesSampler.M1" spec="TipDatesRandomWalker" taxonset="@M1" tree="@Tree.t:valencia_alldata_node2_run_align_noresis_snpsites_20012020" weight="1.0" windowSize="1.0"/>

    <operator id="tipDatesSampler.M2" spec="TipDatesRandomWalker" taxonset="@M2" tree="@Tree.t:valencia_alldata_node2_run_align_noresis_snpsites_20012020" weight="1.0" windowSize="1.0"/>

    <operator id="tipDatesSampler.M3" spec="TipDatesRandomWalker" taxonset="@M3" tree="@Tree.t:valencia_alldata_node2_run_align_noresis_snpsites_20012020" weight="1.0" windowSize="1.0"/>

    <logger id="tracelog" fileName="run1A_valencia_node2_mum_lib.log" logEvery="1000" model="@posterior" sanitiseHeaders="true" sort="smart">
        <log idref="posterior"/>
        <log idref="likelihood"/>
        <log idref="prior"/>
        <log idref="treeLikelihood.valencia_alldata_node2_run_align_noresis_snpsites_20012020"/>
        <log id="TreeHeight.t:valencia_alldata_node2_run_align_noresis_snpsites_20012020" spec="beast.evolution.tree.TreeHeightLogger" tree="@Tree.t:valencia_alldata_node2_run_align_noresis_snpsites_20012020"/>
        <log idref="clockRate.c:valencia_alldata_node2_run_align_noresis_snpsites_20012020"/>
        <log idref="gammaShape.s:valencia_alldata_node2_run_align_noresis_snpsites_20012020"/>
        <log idref="freqParameter.s:valencia_alldata_node2_run_align_noresis_snpsites_20012020"/>
        <log idref="rateAC.s:valencia_alldata_node2_run_align_noresis_snpsites_20012020"/>
        <log idref="rateAG.s:valencia_alldata_node2_run_align_noresis_snpsites_20012020"/>
        <log idref="rateAT.s:valencia_alldata_node2_run_align_noresis_snpsites_20012020"/>
        <log idref="rateCG.s:valencia_alldata_node2_run_align_noresis_snpsites_20012020"/>
        <log idref="rateGT.s:valencia_alldata_node2_run_align_noresis_snpsites_20012020"/>
        <log idref="popSize.t:valencia_alldata_node2_run_align_noresis_snpsites_20012020"/>
        <log idref="CoalescentConstant.t:valencia_alldata_node2_run_align_noresis_snpsites_20012020"/>
        <log idref="GC.prior"/>
        <log idref="M1.prior"/>
        <log idref="M2.prior"/>
        <log idref="M3.prior"/>
    </logger>

    <logger id="screenlog" logEvery="1000">
        <log idref="posterior"/>
        <log id="ESS.0" spec="util.ESS" arg="@posterior"/>
        <log idref="likelihood"/>
        <log idref="prior"/>
    </logger>

    <logger id="treelog.t:valencia_alldata_node2_run_align_noresis_snpsites_20012020" fileName="run1A_valencia_node2_mum_lib.trees" logEvery="1000" mode="tree">
        <log id="TreeWithMetaDataLogger.t:valencia_alldata_node2_run_align_noresis_snpsites_20012020" spec="beast.evolution.tree.TreeWithMetaDataLogger" tree="@Tree.t:valencia_alldata_node2_run_align_noresis_snpsites_20012020"/>
    </logger>

</run>

</beast>
